# Supplementary material for: Uncovering the Role of Selenite and Selenium Nanoparticles (SeNPs) in Adolescent Rat Adipose Tissue beyond Oxidative Balance: Transcriptomic Analysis
Source: Antioxidants (Basel). 2024 Jun 20;13(6):750. doi: 10.3390/antiox13060750 (PMC11200624; doi:10.3390/antiox13060750)
Supplement: Supplementary file 1 [file antioxidants-13-00750-s001.zip]

Archive with 1 entries (1 files):
- antioxidants-3050168-supplementary.pdf
